# Supplementary material for: Production of Vitamin D3-Fortified Plant-Based Meat Analogs Through High-Moisture Extrusion
Source: Foods. 2025 Apr 25;14(9):1500. doi: 10.3390/foods14091500 (PMC12071410; doi:10.3390/foods14091500)
Supplement: Supplementary file 1 [file foods-14-01500-s001.zip]

Archive with 1 entries (1 files):
- foods-3597203-supplementary.pdf
